# Supplementary material for: Optimization of Thermoelectric Performance of Ag2Te Films via a Co-Sputtering Method
Source: Nanomaterials (Basel). 2024 Nov 3;14(21):1762. doi: 10.3390/nano14211762 (PMC11547814; doi:10.3390/nano14211762)
Supplement: Supplementary file 1 [file nanomaterials-14-01762-s001.zip]

Archive with 1 entries (1 files):
- nanomaterials-3290602-supplementary.pdf
